# Supplementary material for: ZmNAC17 Integrates Transcriptional and Protein Interaction Networks to Regulate Maize Stalk Architecture
Source: Plants (Basel). 2026 Jun 12;15(12):1814. doi: 10.3390/plants15121814 (PMC13306793; doi:10.3390/plants15121814)
Supplement: Supplementary file 1 [file plants-15-01814-s001.zip]

Archive with 1 entries (1 files):
- plants-4314086-Supplementary Materials.pdf
